# Supplementary material for: High prevalence of low-allele-fraction somatic mutations in STAT3 in peripheral blood CD8+ cells in multiple sclerosis patients and controls
Source: PLoS One. 2022 Nov 28;17(11):e0278245. doi: 10.1371/journal.pone.0278245 (PMC9704626; doi:10.1371/journal.pone.0278245)
Supplement: S1 Table — (XLSX) [file pone.0278245.s004.xlsx]

## Sheet: Taul1
ID	case/cotrol	sex	age	Drug	R/SP/PP	duration from dg
ST-10	case	F	48		R	0
ST-14	case	M	52	glatiramer	R	5
ST-107	case	M	67	teriflunomide	SP	200
ST-110	case	F	63		SP	420
ST-111	case	M	68		SP	300
ST-68	case	M	34	natalizumab	R	15
ST-75	case	F	47	beta-interferon	R	0
ST-69	case	F	54	natalizumab	R	96
ST-02	case	F	56	beta-interferon	SP	36
ST-81	case	F	27		R	0
ST-71	case	F	29	natalizumab	R	36
ST-73	case	F	60	azathioprine	R	450
ST-100	case	F	41		R	172
ST-103	case	F	42		R	0
ST-94	case	F	33		R	0
ST-90	case	F	30		R	0
ST-93	case	M	53		SP	171
ST-89	case	F	50		R	0
ST-52	case	M	36		R	1
ST-56	case	F	60		PP	6
ST-60	case	F	51	beta-interferon	R	380
ST-66	case	F	33	beta-interferon	R	72
ST-57	case	F	39		R	3
ST-92	case	M	53		R	0
C30	case	F	42		R	0
C50	case	M	55		R	0
C10	case	F	25		R	0
C18	case	F	30		R	0
C20	case	F	26		R	0
C24	case	F	32		R	0
C28	case	F	26		R	0
C32	case	F	30		R	0
C44	case	F	34		R	0
C46	case	M	30		R	0
C52	case	F	41		R	0
C02	case	F	34		R	0
C06	case	F	23		R	0
C12	case	F	36		R	1
C16	case	F	31		R	0
ST27	case	M	37		R	0
ST28	case	F	26		R	0
ST29	case	M	32		R	0
ST30	case	M	26		R	0
ST31	case	F	24		R	0
ST32	case	F	27		R	0
ST33	case	F	36		R	0
ST34	case	M	39		R	0
ST35	case	M	30		R	0.5
ST37	case	F	24		R	0
ST38	case	F	22		R	0
ST39	case	F	37		PP	0
ST40	case	F	28		R	0
ST41	case	F	42		PP	0
ST42	case	M	36		R	0
ST45	case	M	31		R	0
ST46	case	F	21		R	0
ST47	case	F	34		R	0
ST49	case	F	34		R	0
ST50	case	F	25		R	0
ST51	case	F	53		R	0
ST53	case	F	22		R	0
ST54	case	F	49		PP	0
ST55	case	F	33		R	0
ST58	case	F	37		R	0
ST59	case	F	38		R	0
ST61	case	M	44		R	0
ST62	case	F	46		R	3
ST63	case	F	43		R	86
ST64	case	F	51		R	200
ST65	case	M	51		R	0
ST67	case	F	38		R	14
ST70	case	M	38	natalizumab	R	48
ST72	case	F	58	glatiramer	SP	192
ST74	case	F	23	beta-interferon	R	0
ST76	case	F	45		R	96
ST77	case	F	56	natalizumab	R	180
ST78	case	F	33	glatiramer	R	192
ST79	case	F	45		R	27
ST80	case	F	42		R	6
ST82	case	F	21		R	0
ST88	case	F	46	azathioprine	SP	108
ST91	case	F	28		R	0
ST95	case	M	32		R	0
ST96	case	F	30		R	0
ST97	case	F	49		R	236
ST98	case	M	50		SP	137
ST99	case	F	49		R	134
ST101	case	F	37		R	84
ST102	case	M	56		R	96
ST104	case	M	48		R	0
ST105	case	F	42		R	0
ST108	case	M	60	glatiramer	SP	288
ST109	case	M	58	teriflunomide	SP	144
ST112	case	M	44	teriflunomide	R	36
