# Supplementary material for: High prevalence of low-allele-fraction somatic mutations in STAT3 in peripheral blood CD8+ cells in multiple sclerosis patients and controls
Source: PLoS One. 2022 Nov 28;17(11):e0278245. doi: 10.1371/journal.pone.0278245 (PMC9704626; doi:10.1371/journal.pone.0278245)
Supplement: S2 Table — (XLSX) [file pone.0278245.s005.xlsx]

## Sheet: Taul1
ID	case/control	sex	age	Classification	CSF examination	brain MRI	other MRI
STC-77	control	F	38	Volunteer				OCB- = no oligoclonal bands
STC-89	control	M	35	Volunteer				n.d. = not determined
ST-85_STC-6	control	F	23	Paresthesiae R20.2	normal, OCB-	normal	cervical spine MRI normal
STC-18	control	F	39	Volunteer
STC-84	control	F	20	Volunteer
STC-24	control	F	39	Volunteer
ST-018	control	F	59	Volunteer
STC-17	control	M	54	Volunteer
STC-34	control	M	61	Blood donor
STC-40	control	F	65	Blood donor
STC-43	control	F	63	Blood donor
STC-64	control	M	56	Blood donor
STC-10	control	F	41	Paresthesiae R20.2	normal, OCB-	normal	n.d.
STC-8	control	M	54	Spinoerebellar ataxia G11.2	normal, OCB-	cerebellar atrophy	cervical and thoracic spine MRI normal
STC-11	control	F	47	Intervertebral disc disease M50.1 and M51.1; Carpal tunnel syndrome G56.0	OCB-	normal	spine MRI
STC-47	control	F	47	Blood donor
STC-39	control	M	43	Blood donor
STC-49	control	F	21	Blood donor
STC-37	control	F	62	Blood donor
STC-55	control	M	60	Blood donor
STC-9	control	F	31	Pseudotumor cerebri G93.2	Increased opening pressure, OCB n.d.	Papilledema	n.d.
STC-14	control	F	51	Neurosarkoidosis st. post D86.8	normal, OCB-	normal	spinal MRI normal
STC-52	control	F	44	Blood donor
STC-57	control	M	63	Blood donor
ST83	control	F	37	Volunteer
ST84	control	F	24	Myasthenia NUD R26.8, Morbus Meniere H81.0	normal, OCB-	normal	spinal MRI normal
STC_1	control	M	22	Narcolepsy G47.4	low Orexin-A, OCB n.d.	n.d.	n.d.
STC_2	control	F	32	Neurosarkoidosis st. post D86.8	normal, OCB-	normal	n.d.
STC_3	control	F	68	Myastenia Gravis G70.0	n.d.	normal	n.d.
STC_4	control	F	19	Metabolic encephalopathy G93.8	n.d.	metabolic encephalopathy	n.d.
STC_5	control	F	52	Paresthesiae R20.2	normal, OCB-	normal	cervical spine MRI normal
STC_7	control	F	32	Limb pain M79.6	normal, OCB-	normal	spinal MRI normal
STC_12	control	F	36	Subjective visual disturbances H53.1	normal, OCB-	normal	n.d.
STC_13	control	F	50	Vertigo NUD R42	normal, OCB-	normal	cervical spine MRI normal
STC_15	control	F	28	Volunteer
STC_16	control	F	27	Volunteer
STC_19	control	M	23	Volunteer
STC_20	control	F	31	Volunteer
STC_21	control	F	25	Volunteer
STC_22	control	F	28	Volunteer
STC_23	control	M	28	Volunteer
STC_25	control	F	35	Paresthesiae R20.2	normal, OCB-	normal	spinal MRI normal
STC_26	control	F	28	Volunteer
STC_27	control	F	27	Volunteer
STC_28	control	F	47	Volunteer
STC_29	control	F	30	Volunteer
STC_30	control	F	29	Volunteer
STC_31	control	M	55	Intervertebral disc disease M50.1 and M51.1	n.d.	n.d.	lumbar disc herniation
STC_32	control	F	42	Paresthesiae R20.2	normal, OCB-	normal	n.d.
ST-025	control	M	31	Paresthesiae R20.2	normal, OCB-	normal	n.d.
STC_33	control	F	58	Blood donor
STC_35	control	F	50	Blood donor
STC_36	control	M	58	Blood donor
STC_38	control	F	66	Blood donor
STC_41	control	M	64	Blood donor
STC_42	control	F	65	Blood donor
STC_44	control	M	64	Blood donor
STC_45	control	F	57	Blood donor
STC_46	control	F	56	Blood donor
STC_48	control	M	48	Blood donor
STC_50	control	M	55	Blood donor
STC_51	control	M	52	Blood donor
STC_53	control	F	65	Blood donor
STC_54	control	F	50	Blood donor
STC_56	control	F	63	Blood donor
STC_58	control	M	64	Blood donor
STC_59	control	M	70	Blood donor
STC_60	control	M	48	Blood donor
STC_61	control	M	31	Blood donor
STC_62	control	M	59	Blood donor
STC_63	control	F	29	Blood donor
STC_65	control	F	28	Blood donor
STC_66	control	F	20	Blood donor
STC_67	control	F	51	Blood donor
STC_68	control	F	22	Blood donor
STC_69	control	M	32	Blood donor
STC_70	control	F	49	Blood donor
STC_71	control	M	29	volunteer
STC_72	control	F	26	volunteer
STC_73	control	F	25	volunteer
STC_74	control	F	27	volunteer
STC_75	control	F	25	volunteer
STC_76	control	F	39	volunteer
STC_78	control	F	32	volunteer
STC_79	control	F	26	volunteer
STC_80	control	F	28	volunteer
STC_81	control	F	22	volunteer
STC_82	control	F	25	volunteer
STC_83	control	F	29	volunteer
STC_85	control	F	33	volunteer
STC_86	control	F	28	volunteer
STC_87	control	F	21	volunteer
STC_88	control	F	21	volunteer
STC_90	control	F	21	volunteer
STC_91	control	M	25	volunteer
STC_92	control	F	22	volunteer
STC_93	control	F	24	volunteer
STC_94	control	M	22	volunteer
STC_95	control	M	24	volunteer
