# Supplementary material for: High prevalence of low-allele-fraction somatic mutations in STAT3 in peripheral blood CD8+ cells in multiple sclerosis patients and controls
Source: PLoS One. 2022 Nov 28;17(11):e0278245. doi: 10.1371/journal.pone.0278245 (PMC9704626; doi:10.1371/journal.pone.0278245)
Supplement: S3 Table — (XLSX) [file pone.0278245.s006.xlsx]

## Sheet: library_info
analysis_sample_name	n_sequenced	analysis_sequence_name	run_id	status	ex_20_depth	ex_21_depth
C10	1	C10-0-run3	run3	case	291133	110631
C18	1	C18-0-run3	run3	case	282663	67316
C20	1	C20-0-run3	run3	case	290658	158960
C24	1	C24-0-run3	run3	case	273538	93387
C28	1	C28-0-run3	run3	case	298964	79280
C30	1	C30-0-run3	run3	case	175612	194945
C32	1	C32-0-run3	run3	case	366518	102752
C44	1	C44-0-run3	run3	case	291993	186580
C46	1	C46-0-run3	run3	case	246356	170210
C50	1	C50-0-run3	run3	case	328905	23540
C52	1	C52-0-run3	run3	case	243560	170758
CC2	1	CC2-0-run3	run3	case	270116	123362
CC6	1	CC6-0-run3	run3	case	172628	224651
CC12	1	CC12-0-run3	run3	case	240649	160604
CC16	1	CC16-0-run3	run3	case	220198	188620
STC-1	3	STC-1-1-run2	run2	control	50908	25892
STC-1	3	STC-1-2-run2	run2	control	45811	15842
STC-1	3	STC-1-2-run3	run3	control	123179	46912
STC-2	2	STC-2-1-run2	run2	control	45886	33494
STC-2	2	STC-2-2-run2	run2	control	52575	21060
STC-3	2	STC-3-1-run2	run2	control	40066	51404
STC-3	2	STC-3-2-run2	run2	control	55861	34149
STC-4	2	STC-4-1-run2	run2	control	33325	48330
STC-4	2	STC-4-2-run2	run2	control	45878	44320
STC-5	2	STC-5-1-run2	run2	control	25168	58196
STC-5	2	STC-5-2-run2	run2	control	34754	51588
STC-6	3	STC-6-1-run2	run2	control	48810	25849
STC-6	3	STC-6-2-run2	run2	control	51932	11272
STC-6	3	STC-6-2-run3	run3	control	160858	37659
STC-7	2	STC-7-1-run2	run2	control	36078	30462
STC-7	2	STC-7-2-run2	run2	control	59679	27157
STC-8	2	STC-8-1-run2	run2	control	43219	41436
STC-8	2	STC-8-2-run2	run2	control	89728	47807
STC-9	2	STC-9-1-run2	run2	control	41851	51708
STC-9	2	STC-9-2-run2	run2	control	41611	38935
STC-10	2	STC-10-1-run2	run2	control	39938	26410
STC-10	2	STC-10-2-run2	run2	control	45144	46111
STC-11	4	STC-11-1-run2	run2	control	47215	12716
STC-11	4	STC-11-1-run3	run3	control	135340	40434
STC-11	4	STC-11-2-run2	run2	control	47406	11346
STC-11	4	STC-11-2-run3	run3	control	122258	32364
STC-12	2	STC-12-1-run2	run2	control	53212	25169
STC-12	2	STC-12-2-run2	run2	control	54278	28708
STC-13	3	STC-13-1-run2	run2	control	59168	26086
STC-13	3	STC-13-1-run3	run3	control	159782	79720
STC-13	3	STC-13-2-run2	run2	control	72977	22055
STC-14	3	STC-14-1-run2	run2	control	57590	22041
STC-14	3	STC-14-1-run3	run3	control	136445	57909
STC-14	3	STC-14-2-run2	run2	control	67365	22831
STC-15	3	STC-15-1-run2	run2	control	45414	20134
STC-15	3	STC-15-1-run3	run3	control	129931	62481
STC-15	3	STC-15-2-run2	run2	control	58110	23250
STC-16	2	STC-16-1-run2	run2	control	42762	43091
STC-16	2	STC-16-2-run2	run2	control	59235	55624
STC-17	2	STC-17-1-run2	run2	control	46679	63253
STC-17	2	STC-17-2-run2	run2	control	44289	53906
STC-18	2	STC-18-1-run2	run2	control	70047	101428
STC-18	2	STC-18-2-run2	run2	control	37559	52905
STC-19	2	STC-19-1-run2	run2	control	54911	76262
STC-19	2	STC-19-2-run2	run2	control	44057	63122
STC-20	2	STC-20-1-run2	run2	control	55531	78879
STC-20	2	STC-20-2-run2	run2	control	43727	61342
STC-21	2	STC-21-1-run2	run2	control	72640	36359
STC-21	2	STC-21-2-run2	run2	control	67216	15722
STC-22	2	STC-22-1-run2	run2	control	75597	39016
STC-22	2	STC-22-2-run2	run2	control	65604	28689
STC-23	2	STC-23-1-run2	run2	control	59287	56286
STC-23	2	STC-23-2-run2	run2	control	47690	44039
STC-24	4	STC-24-1-run2	run2	control	88413	19892
STC-24	4	STC-24-1-run3	run3	control	207966	50631
STC-24	4	STC-24-2-run2	run2	control	77979	5699
STC-24	4	STC-24-2-run3	run3	control	190854	14572
STC-25	2	STC-25-1-run2	run2	control	55117	27793
STC-25	2	STC-25-2-run2	run2	control	57599	33308
STC-26	2	STC-26-1-run2	run2	control	41557	60007
STC-26	2	STC-26-2-run2	run2	control	48232	66980
STC-27	2	STC-27-1-run2	run2	control	63704	31427
STC-27	2	STC-27-2-run2	run2	control	63565	21239
STC-28	2	STC-28-1-run2	run2	control	44726	56998
STC-28	2	STC-28-2-run2	run2	control	43969	54311
STC-29	2	STC-29-1-run2	run2	control	42426	70344
STC-29	2	STC-29-2-run2	run2	control	41715	74132
STC-30	2	STC-30-1-run2	run2	control	42456	51856
STC-30	2	STC-30-2-run2	run2	control	48641	61219
STC-31	2	STC-31-1-run2	run2	control	54718	39508
STC-31	2	STC-31-2-run2	run2	control	45803	35467
STC-32	3	STC-32-1-run2	run2	control	9274	4813
STC-32	3	STC-32-1-run3	run3	control	4819	2873
STC-32	3	STC-32-2-run2	run2	control	71366	40074
STC-33	4	STC-33-1-run2	run2	control	77450	5019
STC-33	4	STC-33-1-run3	run3	control	164274	11981
STC-33	4	STC-33-2-run2	run2	control	77990	6144
STC-33	4	STC-33-2-run3	run3	control	202663	17339
STC-34	3	STC-34-1-run2	run2	control	75437	8428
STC-34	3	STC-34-1-run3	run3	control	182399	21605
STC-34	3	STC-34-2-run2	run2	control	111622	28947
STC-35	2	STC-35-1-run2	run2	control	82977	20936
STC-35	2	STC-35-2-run2	run2	control	120139	28762
STC-36	4	STC-36-1-run2	run2	control	74359	7927
STC-36	4	STC-36-1-run3	run3	control	205590	23635
STC-36	4	STC-36-2-run2	run2	control	65800	15046
STC-36	4	STC-36-2-run3	run3	control	159911	40600
STC-37	2	STC-37-1-run2	run2	control	62586	36334
STC-37	2	STC-37-2-run2	run2	control	74058	42592
STC-38	4	STC-38-1-run2	run2	control	94387	7791
STC-38	4	STC-38-1-run3	run3	control	208748	19241
STC-38	4	STC-38-2-run2	run2	control	91580	19014
STC-38	4	STC-38-2-run3	run3	control	199155	47318
STC-39	4	STC-39-1-run2	run2	control	73486	6451
STC-39	4	STC-39-1-run3	run3	control	226173	22204
STC-39	4	STC-39-2-run2	run2	control	74591	15046
STC-39	4	STC-39-2-run3	run3	control	183185	40721
STC-40	4	STC-40-1-run2	run2	control	75980	6816
STC-40	4	STC-40-1-run3	run3	control	177397	16661
STC-40	4	STC-40-2-run2	run2	control	84349	20499
STC-40	4	STC-40-2-run3	run3	control	194361	53015
STC-41	3	STC-41-1-run2	run2	control	114357	26894
STC-41	3	STC-41-2-run2	run2	control	73041	15880
STC-41	3	STC-41-2-run3	run3	control	157694	36575
STC-42	3	STC-42-1-run2	run2	control	112481	30796
STC-42	3	STC-42-2-run2	run2	control	70736	7648
STC-42	3	STC-42-2-run3	run3	control	210090	23569
STC-43	3	STC-43-1-run2	run2	control	124355	37761
STC-43	3	STC-43-2-run2	run2	control	58852	10187
STC-43	3	STC-43-2-run3	run3	control	171682	32424
STC-44	2	STC-44-1-run2	run2	control	101160	44716
STC-44	2	STC-44-2-run2	run2	control	62140	28573
STC-45	2	STC-45-1-run2	run2	control	131609	43671
STC-45	2	STC-45-2-run2	run2	control	67334	22110
STC-46	2	STC-46-1-run2	run2	control	99571	60800
STC-46	2	STC-46-2-run2	run2	control	79465	32407
STC-47	3	STC-47-1-run2	run2	control	102451	13245
STC-47	3	STC-47-1-run3	run3	control	157644	22014
STC-47	3	STC-47-2-run2	run2	control	65797	22221
STC-48	2	STC-48-1-run2	run2	control	77106	43304
STC-48	2	STC-48-2-run2	run2	control	67804	23212
STC-49	3	STC-49-1-run2	run2	control	39656	28182
STC-49	3	STC-49-2-run2	run2	control	34862	16509
STC-49	3	STC-49-2-run3	run3	control	135785	71040
STC-50	4	STC-50-1-run2	run2	control	48366	13921
STC-50	4	STC-50-1-run3	run3	control	156072	50550
STC-50	4	STC-50-2-run2	run2	control	39135	8925
STC-50	4	STC-50-2-run3	run3	control	148947	36505
STC-51	4	STC-51-1-run2	run2	control	52192	17308
STC-51	4	STC-51-1-run3	run3	control	168867	62933
STC-51	4	STC-51-2-run2	run2	control	42904	5350
STC-51	4	STC-51-2-run3	run3	control	147718	21549
STC-52	4	STC-52-1-run2	run2	control	56043	16847
STC-52	4	STC-52-1-run3	run3	control	152974	52005
STC-52	4	STC-52-2-run2	run2	control	43659	10097
STC-52	4	STC-52-2-run3	run3	control	180645	47697
STC-53	4	STC-53-1-run2	run2	control	53823	7135
STC-53	4	STC-53-1-run3	run3	control	154044	23267
STC-53	4	STC-53-2-run2	run2	control	46772	6609
STC-53	4	STC-53-2-run3	run3	control	140741	22301
STC-54	4	STC-54-1-run2	run2	control	53699	11446
STC-54	4	STC-54-1-run3	run3	control	191856	45833
STC-54	4	STC-54-2-run2	run2	control	46410	8601
STC-54	4	STC-54-2-run3	run3	control	148813	29068
STC-55	4	STC-55-1-run2	run2	control	55376	11078
STC-55	4	STC-55-1-run3	run3	control	184654	41016
STC-55	4	STC-55-2-run2	run2	control	39685	7519
STC-55	4	STC-55-2-run3	run3	control	115160	24001
STC-56	4	STC-56-1-run2	run2	control	52562	6381
STC-56	4	STC-56-1-run3	run3	control	201973	27747
STC-56	4	STC-56-2-run2	run2	control	27451	3115
STC-56	4	STC-56-2-run3	run3	control	82384	11207
STC-57	4	STC-57-1-run2	run2	control	49863	7548
STC-57	4	STC-57-1-run3	run3	control	151642	26195
STC-57	4	STC-57-2-run2	run2	control	61765	15577
STC-57	4	STC-57-2-run3	run3	control	197947	56172
STC-58	4	STC-58-1-run2	run2	control	46769	6017
STC-58	4	STC-58-1-run3	run3	control	150480	20879
STC-58	4	STC-58-2-run2	run2	control	65535	18948
STC-58	4	STC-58-2-run3	run3	control	197855	62064
STC-59	4	STC-59-1-run2	run2	control	55388	8379
STC-59	4	STC-59-1-run3	run3	control	179857	29709
STC-59	4	STC-59-2-run2	run2	control	68250	11880
STC-59	4	STC-59-2-run3	run3	control	239079	47007
STC-60	4	STC-60-1-run2	run2	control	67747	5864
STC-60	4	STC-60-1-run3	run3	control	168240	16661
STC-60	4	STC-60-2-run2	run2	control	72845	6897
STC-60	4	STC-60-2-run3	run3	control	200215	22145
STC-61	4	STC-61-1-run2	run2	control	55004	5483
STC-61	4	STC-61-1-run3	run3	control	142711	15797
STC-61	4	STC-61-2-run2	run2	control	59745	8483
STC-61	4	STC-61-2-run3	run3	control	166854	26658
STC-62	4	STC-62-1-run2	run2	control	52408	4772
STC-62	4	STC-62-1-run3	run3	control	161632	16496
STC-62	4	STC-62-2-run2	run2	control	54753	4969
STC-62	4	STC-62-2-run3	run3	control	184547	18703
STC-63	4	STC-63-1-run2	run2	control	48828	7810
STC-63	4	STC-63-1-run3	run3	control	162453	29501
STC-63	4	STC-63-2-run2	run2	control	52226	6559
STC-63	4	STC-63-2-run3	run3	control	198971	27958
STC-64	4	STC-64-1-run2	run2	control	49666	5581
STC-64	4	STC-64-1-run3	run3	control	178116	20816
STC-64	4	STC-64-2-run2	run2	control	48067	5405
STC-64	4	STC-64-2-run3	run3	control	172992	22056
STC-65	4	STC-65-1-run2	run2	control	65117	21715
STC-65	4	STC-65-1-run3	run3	control	180030	68905
STC-65	4	STC-65-2-run2	run2	control	48961	13311
STC-65	4	STC-65-2-run3	run3	control	1285	563
STC-66	4	STC-66-1-run2	run2	control	48096	6869
STC-66	4	STC-66-1-run3	run3	control	221838	35950
STC-66	4	STC-66-2-run2	run2	control	50172	5757
STC-66	4	STC-66-2-run3	run3	control	237683	29502
STC-67	4	STC-67-1-run2	run2	control	59340	13589
STC-67	4	STC-67-1-run3	run3	control	212891	54307
STC-67	4	STC-67-2-run2	run2	control	46647	5455
STC-67	4	STC-67-2-run3	run3	control	205596	26176
STC-68	4	STC-68-1-run2	run2	control	49961	6043
STC-68	4	STC-68-1-run3	run3	control	231515	31164
STC-68	4	STC-68-2-run2	run2	control	45146	5212
STC-68	4	STC-68-2-run3	run3	control	230253	29789
STC-69	4	STC-69-1-run2	run2	control	45458	15857
STC-69	4	STC-69-1-run3	run3	control	1792	565
STC-69	4	STC-69-2-run2	run2	control	43174	15409
STC-69	4	STC-69-2-run3	run3	control	194644	77081
STC-70	4	STC-70-1-run2	run2	control	54954	18927
STC-70	4	STC-70-1-run3	run3	control	176999	67923
STC-70	4	STC-70-2-run2	run2	control	54529	6122
STC-70	4	STC-70-2-run3	run3	control	226709	27044
ST-1	2	ST-1-1-run1	run1	case	130632	117220
ST-1	2	ST-1-2-run1	run1	case	97848	48616
ST-2	2	ST-2-1-run1	run1	case	129629	118838
ST-2	2	ST-2-2-run1	run1	case	72512	3138
ST-3	2	ST-3-1-run1	run1	case	483	510
ST-3	2	ST-3-2-run1	run1	case	196077	155449
ST-4	2	ST-4-1-run1	run1	case	135353	150191
ST-4	2	ST-4-2-run1	run1	case	97202	19958
ST-5	2	ST-5-1-run1	run1	case	181042	192842
ST-5	2	ST-5-2-run1	run1	case	73082	43112
ST-6	2	ST-6-1-run1	run1	case	176075	181433
ST-6	2	ST-6-2-run1	run1	case	98953	11861
ST-7	2	ST-7-1-run1	run1	case	145210	150682
ST-7	2	ST-7-2-run1	run1	case	74450	43161
ST-8	2	ST-8-1-run1	run1	case	187609	127386
ST-8	2	ST-8-2-run1	run1	case	83882	55126
ST-9	2	ST-9-1-run1	run1	case	226	243
ST-9	2	ST-9-2-run1	run1	case	161350	84178
ST-10	2	ST-10-1-run1	run1	case	112099	97427
ST-10	2	ST-10-2-run1	run1	case	59163	1610
ST-11	2	ST-11-1-run1	run1	case	116169	110386
ST-11	2	ST-11-2-run1	run1	case	74947	21275
ST-12	2	ST-12-1-run1	run1	case	109280	114270
ST-12	2	ST-12-2-run1	run1	case	104470	45706
ST-13	2	ST-13-1-run1	run1	case	68619	88548
ST-13	2	ST-13-2-run1	run1	case	77379	26738
ST-14	2	ST-14-1-run1	run1	case	152	210
ST-14	2	ST-14-2-run1	run1	case	282733	102133
ST-15	2	ST-15-1-run1	run1	case	104878	106888
ST-15	2	ST-15-2-run1	run1	case	108513	19581
ST-16	2	ST-16-1-run1	run1	case	102998	107670
ST-16	2	ST-16-2-run1	run1	case	119525	36374
ST-17	2	ST-17-1-run1	run1	control	239090	269052
ST-17	2	ST-17-2-run1	run1	control	357	84
ST-18	2	ST-18-1-run1	run1	control	114454	122538
ST-18	2	ST-18-2-run1	run1	control	113775	42796
ST-19	2	ST-19-1-run1	run1	control	162728	164726
ST-19	2	ST-19-2-run1	run1	control	111114	51148
ST-20	2	ST-20-1-run1	run1	control	142183	161653
ST-20	2	ST-20-2-run1	run1	control	90982	54457
ST-21	2	ST-21-1-run1	run1	control	148176	154407
ST-21	2	ST-21-2-run1	run1	control	86820	29820
ST-22	2	ST-22-1-run1	run1	control	150499	159217
ST-22	2	ST-22-2-run1	run1	control	88545	58248
ST-23	2	ST-23-1-run1	run1	control	127775	146747
ST-23	2	ST-23-2-run1	run1	control	108236	37890
ST-24	2	ST-24-1-run1	run1	control	157462	154572
ST-24	2	ST-24-2-run1	run1	control	66143	11857
ST-25	2	ST-25-1-run1	run1	control	129680	141028
ST-25	2	ST-25-2-run1	run1	control	77461	2283
ST-26	2	ST-26-1-run1	run1	control	135911	148873
ST-26	2	ST-26-2-run1	run1	control	61879	36601
ST-27	2	ST-27-1-run1	run1	case	119216	125557
ST-27	2	ST-27-2-run1	run1	case	67834	18534
ST-28	3	ST-28-0-run3	run3	case	205113	212397
ST-28	3	ST-28-1-run1	run1	case	305	273
ST-28	3	ST-28-2-run1	run1	case	205468	49478
ST-29	2	ST-29-1-run1	run1	case	216572	126055
ST-29	2	ST-29-2-run1	run1	case	81823	21425
ST-30	3	ST-30-0-run3	run3	case	228221	163736
ST-30	3	ST-30-1-run1	run1	case	238	222
ST-30	3	ST-30-2-run1	run1	case	228	47
ST-31	3	ST-31-0-run3	run3	case	230334	108821
ST-31	3	ST-31-1-run1	run1	case	433	519
ST-31	3	ST-31-2-run1	run1	case	185	22
ST-32	2	ST-32-1-run1	run1	case	131103	165208
ST-32	2	ST-32-2-run1	run1	case	66761	6152
ST-33	2	ST-33-1-run1	run1	case	106768	133589
ST-33	2	ST-33-2-run1	run1	case	176666	26614
ST-34	3	ST-34-0-run3	run3	case	126551	23608
ST-34	3	ST-34-1-run1	run1	case	123	108
ST-34	3	ST-34-2-run1	run1	case	240542	3548
ST-35	2	ST-35-1-run1	run1	case	122435	147273
ST-35	2	ST-35-2-run1	run1	case	115848	3133
ST-36	2	ST-36-1-run1	run1	case	35	53
ST-36	2	ST-36-2-run1	run1	case	382	58
ST-37	2	ST-37-1-run1	run1	case	95	83
ST-37	2	ST-37-2-run1	run1	case	316968	83330
ST-38	3	ST-38-0-run3	run3	case	216578	108954
ST-38	3	ST-38-1-run1	run1	case	64	102
ST-38	3	ST-38-2-run1	run1	case	325286	30986
ST-39	2	ST-39-1-run1	run1	case	133	117
ST-39	2	ST-39-2-run1	run1	case	246678	147132
ST-40	2	ST-40-1-run1	run1	case	88	120
ST-40	2	ST-40-2-run1	run1	case	321161	25505
ST-41	3	ST-41-0-run3	run3	case	241122	88956
ST-41	3	ST-41-1-run1	run1	case	10	10
ST-41	3	ST-41-2-run1	run1	case	239940	30496
ST-42	2	ST-42-1-run1	run1	case	13	16
ST-42	2	ST-42-2-run1	run1	case	232767	16767
ST-43	2	ST-43-1-run1	run1	case	2	10
ST-43	2	ST-43-2-run1	run1	case	505	88
ST-44	2	ST-44-1-run1	run1	case	14	13
ST-44	2	ST-44-2-run1	run1	case	352	45
ST-45	2	ST-45-1-run1	run1	case	26	20
ST-45	2	ST-45-2-run1	run1	case	239274	27693
ST-46	2	ST-46-1-run1	run1	case	18	9
ST-46	2	ST-46-2-run1	run1	case	318325	29076
ST-47	2	ST-47-1-run1	run1	case	18	15
ST-47	2	ST-47-2-run1	run1	case	245275	112667
ST-48	2	ST-48-1-run1	run1	case	24	19
ST-48	2	ST-48-2-run1	run1	case	259	30
ST-49	2	ST-49-1-run1	run1	case	215	312
ST-49	2	ST-49-2-run1	run1	case	205550	54750
ST-50	2	ST-50-1-run1	run1	case	113614	145336
ST-50	2	ST-50-2-run1	run1	case	94542	39500
ST-51	2	ST-51-1-run1	run1	case	102448	127218
ST-51	2	ST-51-2-run1	run1	case	116905	10114
ST-52	2	ST-52-1-run1	run1	case	114111	167185
ST-52	2	ST-52-2-run1	run1	case	93958	10641
ST-53	2	ST-53-1-run1	run1	case	223031	265145
ST-53	2	ST-53-2-run1	run1	case	287	32
ST-54	2	ST-54-1-run1	run1	case	117304	136526
ST-54	2	ST-54-2-run1	run1	case	104020	44706
ST-55	2	ST-55-1-run1	run1	case	129655	158673
ST-55	2	ST-55-2-run1	run1	case	108311	29272
ST-56	3	ST-56-0-run3	run3	case	253077	56958
ST-56	3	ST-56-1-run1	run1	case	291135	271717
ST-56	3	ST-56-2-run1	run1	case	156	9
ST-57	2	ST-57-1-run1	run1	case	124079	165018
ST-57	2	ST-57-2-run1	run1	case	140483	24072
ST-58	2	ST-58-1-run1	run1	case	113023	127185
ST-58	2	ST-58-2-run1	run1	case	87996	60123
ST-59	2	ST-59-1-run1	run1	case	105536	122220
ST-59	2	ST-59-2-run1	run1	case	141114	13635
ST-60	2	ST-60-1-run1	run1	case	126071	159315
ST-60	2	ST-60-2-run1	run1	case	151773	1029
ST-61	2	ST-61-1-run1	run1	case	139894	168041
ST-61	2	ST-61-2-run1	run1	case	103348	3098
ST-62	2	ST-62-1-run1	run1	case	164	170
ST-62	2	ST-62-2-run1	run1	case	262462	29078
ST-63	2	ST-63-1-run1	run1	case	151093	174076
ST-63	2	ST-63-2-run1	run1	case	147439	2788
ST-64	2	ST-64-1-run1	run1	case	135266	151129
ST-64	2	ST-64-2-run1	run1	case	77446	473
ST-65	2	ST-65-1-run1	run1	case	175257	214000
ST-65	2	ST-65-2-run1	run1	case	0	0
ST-66	2	ST-66-1-run1	run1	case	379019	299368
ST-66	2	ST-66-2-run1	run1	case	0	0
ST-67	2	ST-67-1-run1	run1	case	247477	280900
ST-67	2	ST-67-2-run1	run1	case	0	0
ST-68	3	ST-68-0-run3	run3	case	184865	159654
ST-68	3	ST-68-1-run1	run1	case	234715	270691
ST-68	3	ST-68-2-run1	run1	case	0	0
ST-69	2	ST-69-1-run1	run1	case	283302	365883
ST-69	2	ST-69-2-run1	run1	case	0	0
ST-70	2	ST-70-1-run1	run1	case	268791	303646
ST-70	2	ST-70-2-run1	run1	case	2	0
ST-71	2	ST-71-1-run1	run1	case	234684	314624
ST-71	2	ST-71-2-run1	run1	case	0	0
ST-72	2	ST-72-1-run1	run1	case	247020	300890
ST-72	2	ST-72-2-run1	run1	case	0	2
ST-73	3	ST-73-0-run3	run3	case	297032	15446
ST-73	3	ST-73-1-run1	run1	case	204560	236009
ST-73	3	ST-73-2-run1	run1	case	0	1
ST-74	2	ST-74-1-run1	run1	case	228107	196621
ST-74	2	ST-74-2-run1	run1	case	0	1
ST-75	3	ST-75-0-run3	run3	case	254470	16344
ST-75	3	ST-75-1-run1	run1	case	240068	288912
ST-75	3	ST-75-2-run1	run1	case	2	0
ST-76	2	ST-76-1-run1	run1	case	202132	242687
ST-76	2	ST-76-2-run1	run1	case	2	1
ST-77	2	ST-77-1-run1	run1	case	123266	174573
ST-77	2	ST-77-2-run1	run1	case	2	0
ST-78	2	ST-78-1-run1	run1	case	123408	141436
ST-78	2	ST-78-2-run1	run1	case	4	0
ST-79	2	ST-79-1-run1	run1	case	120577	140390
ST-79	2	ST-79-2-run1	run1	case	2	1
ST-80	2	ST-80-1-run1	run1	case	135193	153673
ST-80	2	ST-80-2-run1	run1	case	0	0
ST-81	2	ST-81-1-run1	run1	case	70327	89321
ST-81	2	ST-81-2-run1	run1	case	140542	115636
ST-82	2	ST-82-1-run1	run1	case	124146	100306
ST-82	2	ST-82-2-run1	run1	case	150053	25767
ST-83	2	ST-83-1-run1	run1	control	42	39
ST-83	2	ST-83-2-run1	run1	control	242848	308399
ST-84	2	ST-84-1-run1	run1	control	99106	124739
ST-84	2	ST-84-2-run1	run1	control	146967	35058
ST-85	2	ST-85-1-run1	run1	control	121	154
ST-85	2	ST-85-2-run1	run1	control	174476	3828
ST-86	12	ST-86-1-run1	run1	ref	101871	96663
ST-86	12	ST-86-1-run3	run3	ref	195784	228990
ST-86	12	ST-86-2-run1	run1	ref	137499	57662
ST-86	12	ST-86-2-run3	run3	ref	178577	191309
ST-86	12	ST-86-3-run3	run3	ref	188068	210703
ST-86	12	ST-86-4-run3	run3	ref	242762	275241
ST-86	12	ST-86-5-run3	run3	ref	194103	218943
ST-86	12	ST-86-6-run3	run3	ref	205756	203835
ST-86	12	ST-86-7-run3	run3	ref	185937	203831
ST-86	12	ST-86-8-run3	run3	ref	194692	201772
ST-86	12	ST-86-9-run3	run3	ref	163659	174168
ST-86	12	ST-86-10-run3	run3	ref	172686	181968
ST-87	2	ST-87-1-run1	run1	ref	96694	93583
ST-87	2	ST-87-2-run1	run1	ref	61239	46578
ST-88	1	ST-88-1-run3	run3	case	176744	117117
ST-89	2	ST-89-1-run3	run3	case	144913	157676
ST-89	2	ST-89-2-run3	run3	case	235498	68334
ST-90	2	ST-90-1-run3	run3	case	193498	171550
ST-90	2	ST-90-2-run3	run3	case	234111	105360
ST-91	2	ST-91-1-run3	run3	case	125063	210484
ST-91	2	ST-91-2-run3	run3	case	160520	164157
ST-92	2	ST-92-1-run3	run3	case	141302	248508
ST-92	2	ST-92-2-run3	run3	case	136527	175491
ST-93	2	ST-93-1-run3	run3	case	120067	189202
ST-93	2	ST-93-2-run3	run3	case	160483	179936
ST-94	2	ST-94-1-run3	run3	case	112346	224387
ST-94	2	ST-94-2-run3	run3	case	143444	188661
ST-95	2	ST-95-1-run3	run3	case	147621	289567
ST-95	2	ST-95-2-run3	run3	case	166224	225545
ST-96	2	ST-96-1-run3	run3	case	297547	155299
ST-96	2	ST-96-2-run3	run3	case	209396	194935
NA12878	14	NA12878-10-run4	run4	ref	87111	266271
NA12878	14	NA12878-11-run4	run4	ref	70434	201564
NA12878	14	NA12878-12-run4	run4	ref	80867	209954
NA12878	14	NA12878-13-run4	run4	ref	66035	177802
NA12878	14	NA12878-14-run4	run4	ref	64085	176786
NA12878	14	NA12878-1-run4	run4	ref	58521	161757
NA12878	14	NA12878-2-run4	run4	ref	55975	160823
NA12878	14	NA12878-3-run4	run4	ref	22027	55669
NA12878	14	NA12878-4-run4	run4	ref	44193	123978
NA12878	14	NA12878-5-run4	run4	ref	56180	139569
NA12878	14	NA12878-6-run4	run4	ref	51413	136513
NA12878	14	NA12878-7-run4	run4	ref	82948	213749
NA12878	14	NA12878-8-run4	run4	ref	79281	223524
NA12878	14	NA12878-9-run4	run4	ref	90228	270216
ST-100	2	ST-100-1-run4	run4	case	39834	116658
ST-100	2	ST-100-2-run4	run4	case	32188	72693
ST-101	2	ST-101-1-run4	run4	case	43321	126767
ST-101	2	ST-101-2-run4	run4	case	37985	106922
ST-102	2	ST-102-1-run4	run4	case	32717	88380
ST-102	2	ST-102-2-run4	run4	case	30557	77279
ST-103	2	ST-103-1-run4	run4	case	31902	95046
ST-103	2	ST-103-2-run4	run4	case	34868	82496
ST-104	2	ST-104-1-run4	run4	case	33414	100705
ST-104	2	ST-104-2-run4	run4	case	31658	65656
ST-105	2	ST-105-2-run4	run4	case	44015	197001
ST-107	2	ST-107-1-run4	run4	case	43313	114179
ST-107	2	ST-107-2-run4	run4	case	46886	121602
ST-108	2	ST-108-1-run4	run4	case	47576	122225
ST-108	2	ST-108-2-run4	run4	case	55736	153772
ST-109	2	ST-109-1-run4	run4	case	40472	110646
ST-109	2	ST-109-2-run4	run4	case	49206	131432
ST-110	2	ST-110-1-run4	run4	case	39592	95339
ST-110	2	ST-110-2-run4	run4	case	72509	172609
ST-111	2	ST-111-1-run4	run4	case	34980	71030
ST-111	2	ST-111-2-run4	run4	case	63927	142863
ST-112	2	ST-112-1-run4	run4	case	39767	99078
ST-112	2	ST-112-2-run4	run4	case	51212	122296
ST-97	2	ST-97-1-run4	run4	case	37132	57357
ST-97	2	ST-97-2-run4	run4	case	38558	62306
ST-98	2	ST-98-1-run4	run4	case	37306	79021
ST-98	2	ST-98-2-run4	run4	case	49009	34489
ST-99	2	ST-99-1-run4	run4	case	26700	78679
ST-99	2	ST-99-2-run4	run4	case	36572	73203
STC-71	2	STC-71-1-run4	run4	control	42415	119724
STC-71	2	STC-71-2-run4	run4	control	50624	144634
STC-72	2	STC-72-1-run4	run4	control	52202	140036
STC-72	2	STC-72-2-run4	run4	control	44606	120772
STC-73	2	STC-73-1-run4	run4	control	57598	159784
STC-73	2	STC-73-2-run4	run4	control	46473	126555
STC-74	2	STC-74-1-run4	run4	control	43726	118170
STC-74	2	STC-74-2-run4	run4	control	44405	125168
STC-75	2	STC-75-1-run4	run4	control	52348	143920
STC-75	2	STC-75-2-run4	run4	control	53293	153988
STC-76	2	STC-76-1-run4	run4	control	64457	154679
STC-76	2	STC-76-2-run4	run4	control	54964	133257
STC-77	2	STC-77-1-run4	run4	control	58223	156416
STC-77	2	STC-77-2-run4	run4	control	55305	147406
STC-78	2	STC-78-1-run4	run4	control	47101	120776
STC-78	2	STC-78-2-run4	run4	control	66683	166633
STC-79	2	STC-79-1-run4	run4	control	60181	171467
STC-79	2	STC-79-2-run4	run4	control	52140	141317
STC-80	2	STC-80-1-run4	run4	control	64499	176958
STC-80	2	STC-80-2-run4	run4	control	46638	124340
STC-81	2	STC-81-1-run4	run4	control	47992	138700
STC-81	2	STC-81-2-run4	run4	control	51919	141713
STC-82	2	STC-82-1-run4	run4	control	52212	151460
STC-82	2	STC-82-2-run4	run4	control	47927	136963
STC-83	2	STC-83-1-run4	run4	control	52275	148154
STC-83	2	STC-83-2-run4	run4	control	49289	139734
STC-84	2	STC-84-1-run4	run4	control	55844	137289
STC-84	2	STC-84-2-run4	run4	control	45540	111571
STC-85	2	STC-85-1-run4	run4	control	40105	109682
STC-85	2	STC-85-2-run4	run4	control	48537	126221
STC-86	2	STC-86-1-run4	run4	control	48973	127500
STC-86	2	STC-86-2-run4	run4	control	51704	130304
STC-87	2	STC-87-1-run4	run4	control	48047	126992
STC-87	2	STC-87-2-run4	run4	control	70371	179542
STC-88	2	STC-88-1-run4	run4	control	45058	118768
STC-88	2	STC-88-2-run4	run4	control	70639	185189
STC-89	2	STC-89-1-run4	run4	control	73476	202636
STC-89	2	STC-89-2-run4	run4	control	74836	219280
STC-90	2	STC-90-1-run4	run4	control	43231	124920
STC-90	2	STC-90-2-run4	run4	control	62748	182985
STC-91	2	STC-91-1-run4	run4	control	33936	89535
STC-91	2	STC-91-2-run4	run4	control	74552	209323
STC-92	2	STC-92-1-run4	run4	control	74174	181556
STC-92	2	STC-92-2-run4	run4	control	56906	142356
STC-93	2	STC-93-1-run4	run4	control	57926	155326
STC-93	2	STC-93-2-run4	run4	control	69497	185277
STC-94	2	STC-94-1-run4	run4	control	55296	125046
STC-94	2	STC-94-2-run4	run4	control	70579	154079
STC-95	2	STC-95-1-run4	run4	control	102689	270841
STC-95	2	STC-95-2-run4	run4	control	104000	281582
