# Supplementary material for: High prevalence of low-allele-fraction somatic mutations in STAT3 in peripheral blood CD8+ cells in multiple sclerosis patients and controls
Source: PLoS One. 2022 Nov 28;17(11):e0278245. doi: 10.1371/journal.pone.0278245 (PMC9704626; doi:10.1371/journal.pone.0278245)
Supplement: S4 Table — (XLSX) [file pone.0278245.s007.xlsx]

## Sheet: variants
Library	Run	Chrom	Coord	Ref allele	Alt allele	Allelic fraction	Depth	Alt_n	Non_alt_n	Others_alt_n	Others_non_alt_n	Fisher p	Noise p	Noise log10 ratio	Consequence	Protein_position	Amino_acids	Codons	Existing_variation
ST-100-2	run4	17	40474333	C	A	0.00102572	13649	14	13635	73	2445326	9.69452e-17	7.20535e-14	1.2821	stop_gained	690	E/*	Gag/Tag	-
ST-100-2	run4	17	40474335	G	T	0.000628536	12728	8	12720	80	2289412	3.77904e-08	1.39516e-06	1.02275	missense_variant	689	P/Q	cCa/cAa	-
ST-68-1	run1	17	40474390	C	G	0.00449194	130456	586	129870	72	6277744	0	0	1.83617	missense_variant	671	V/L	Gtc/Ctc	-
ST-68-0	run3	17	40474390	C	G	0.00397529	76724	305	76419	57	4959297	0	0	1.8469	missense_variant	671	V/L	Gtc/Ctc	-
C50-0	run3	17	40474405	G	C	0.00216606	11080	24	11056	91	5058351	3.9681e-40	0	1.97132	missense_variant	666	L/V	Ctg/Gtg	-
ST-56-1	run1	17	40474419	T	A	0.00789875	129894	1026	128868	596	6230210	0	0	1.79454	missense_variant	661	D/V	gAt/gTt	COSV52886283
STC-37-1	run2	17	40474419	T	A	0.011409	15777	180	15597	363	1612838	8.16372e-217	0	1.82487	missense_variant	661	D/V	gAt/gTt	COSV52886283
STC-37-2	run2	17	40474419	T	A	0.0119546	18403	220	18183	323	1610252	1.79984e-273	0	1.84949	missense_variant	661	D/V	gAt/gTt	COSV52886283
ST-56-0	run3	17	40474419	T	A	0.00902968	27022	244	26778	551	4974816	0	0	1.95695	missense_variant	661	D/V	gAt/gTt	COSV52886283
STC-77-1	run4	17	40474419	T	A	0.000610852	57297	35	57262	385	4686916	1.14826e-18	0	1.20793	missense_variant	661	D/V	gAt/gTt	COSV52886283
STC-77-2	run4	17	40474419	T	A	0.000428928	53622	23	53599	397	4690579	1.01674e-09	0	1.07507	missense_variant	661	D/V	gAt/gTt	COSV52886283
STC-84-1	run4	17	40474419	T	A	0.00051731	50260	26	50234	394	4693944	1.43016e-12	0	1.15645	missense_variant	661	D/V	gAt/gTt	COSV52886283
STC-84-2	run4	17	40474419	T	A	0.000564528	40742	23	40719	397	4703459	5.15243e-12	0	1.05866	missense_variant	661	D/V	gAt/gTt	COSV52886283
ST-2-1	run1	17	40474420	C	A	0.00401348	57556	231	57325	1957	6402779	2.96135e-163	0	1.79663	missense_variant	661	D/Y	Gat/Tat	rs747639500,COSV52882933,COSV52884030,COSV52885662
ST-3-2	run1	17	40474420	C	A	0.00670721	75143	504	74639	1684	6385465	0	0	1.8889	missense_variant	661	D/Y	Gat/Tat	rs747639500,COSV52882933,COSV52884030,COSV52885662
ST-4-1	run1	17	40474420	C	A	0.000735948	72016	53	71963	2135	6388141	3.56271e-07	0	1.39872	missense_variant	661	D/Y	Gat/Tat	rs747639500,COSV52882933,COSV52884030,COSV52885662
ST-6-1	run1	17	40474420	C	A	0.000730994	87552	64	87488	2124	6372616	2.7379e-08	0	1.43557	missense_variant	661	D/Y	Gat/Tat	rs747639500,COSV52882933,COSV52884030,COSV52885662
ST-8-1	run1	17	40474420	C	A	0.0041343	61921	256	61665	1932	6398439	2.41365e-184	0	1.82998	missense_variant	661	D/Y	Gat/Tat	rs747639500,COSV52882933,COSV52884030,COSV52885662
ST-8-2	run1	17	40474420	C	A	0.00394411	26622	105	26517	2083	6433587	2.27371e-73	0	1.85082	missense_variant	661	D/Y	Gat/Tat	rs747639500,COSV52882933,COSV52884030,COSV52885662
ST-10-1	run1	17	40474420	C	A	0.00412367	47288	195	47093	1993	6413011	1.27333e-139	0	1.78826	missense_variant	661	D/Y	Gat/Tat	rs747639500,COSV52882933,COSV52884030,COSV52885662
ST-12-1	run1	17	40474420	C	A	0.00530039	55279	293	54986	1895	6405118	2.20949e-241	0	1.82985	missense_variant	661	D/Y	Gat/Tat	rs747639500,COSV52882933,COSV52884030,COSV52885662
ST-12-2	run1	17	40474420	C	A	0.00544094	22055	120	21935	2068	6438169	2.20008e-99	0	1.90505	missense_variant	661	D/Y	Gat/Tat	rs747639500,COSV52882933,COSV52884030,COSV52885662
STC-9-1	run2	17	40474420	C	A	0.00081367	22122	18	22104	145	1579383	1.92822e-11	4.66294e-15	1.14381	missense_variant	661	D/Y	Gat/Tat	rs747639500,COSV52882933,COSV52884030,COSV52885662
STC-14-1	run2	17	40474420	C	A	0.00152091	9205	14	9191	149	1592296	1.15345e-12	7.21645e-15	1.35669	missense_variant	661	D/Y	Gat/Tat	rs747639500,COSV52882933,COSV52884030,COSV52885662
STC-14-2	run2	17	40474420	C	A	0.00154703	9696	15	9681	148	1591806	1.37691e-13	0	1.43804	missense_variant	661	D/Y	Gat/Tat	rs747639500,COSV52882933,COSV52884030,COSV52885662
STC-14-1	run3	17	40474420	C	A	0.00184776	27601	51	27550	366	5018886	6.47804e-51	0	1.48401	missense_variant	661	D/Y	Gat/Tat	rs747639500,COSV52882933,COSV52884030,COSV52885662
STC-52-1	run3	17	40474420	C	A	0.000560561	24975	14	24961	403	5021475	3.63661e-08	9.11493e-13	1.199	missense_variant	661	D/Y	Gat/Tat	rs747639500,COSV52882933,COSV52884030,COSV52885662
STC-57-1	run3	17	40474420	C	A	0.000719655	12506	9	12497	408	5033939	1.36742e-06	1.32294e-09	1.30347	missense_variant	661	D/Y	Gat/Tat	rs747639500,COSV52882933,COSV52884030,COSV52885662
STC-57-2	run3	17	40474420	C	A	0.00104035	26914	28	26886	389	5019550	9.02887e-22	0	1.4162	missense_variant	661	D/Y	Gat/Tat	rs747639500,COSV52882933,COSV52884030,COSV52885662
STC-77-1	run4	17	40474420	C	A	0.000805422	65804	53	65751	461	5409445	4.94042e-32	0	1.27983	missense_variant	661	D/Y	Gat/Tat	rs747639500,COSV52882933,COSV52884030,COSV52885662
STC-77-2	run4	17	40474420	C	A	0.000718625	61228	44	61184	470	5414012	8.38216e-25	0	1.27736	missense_variant	661	D/Y	Gat/Tat	rs747639500,COSV52882933,COSV52884030,COSV52885662
STC-89-1	run4	17	40474420	C	A	0.000983744	83355	82	83273	432	5391923	5.79328e-56	0	1.31224	missense_variant	661	D/Y	Gat/Tat	rs747639500,COSV52882933,COSV52884030,COSV52885662
STC-89-2	run4	17	40474420	C	A	0.000920326	91272	84	91188	430	5384008	4.04416e-55	0	1.28336	missense_variant	661	D/Y	Gat/Tat	rs747639500,COSV52882933,COSV52884030,COSV52885662
ST-110-1	run4	17	40474420	C	A	0.000621411	40231	25	40206	489	5434990	2.98588e-13	0	1.18987	missense_variant	661	D/Y	Gat/Tat	rs747639500,COSV52882933,COSV52884030,COSV52885662
ST-110-2	run4	17	40474420	C	A	0.000836143	72954	61	72893	453	5402303	1.1251e-37	0	1.30097	missense_variant	661	D/Y	Gat/Tat	rs747639500,COSV52882933,COSV52884030,COSV52885662
ST-71-1	run1	17	40474426	T	G	0.000784568	147852	116	147736	16	6107963	2.21029e-169	0	1.74152	missense_variant	659	I/L	Atc/Ctc	COSV52891525
C30-0	run3	17	40474426	T	G	0.000184096	92343	17	92326	17	4847160	7.16457e-21	5.01932e-13	1.06252	missense_variant	659	I/L	Atc/Ctc	COSV52891525
STC-17-1	run2	17	40474427	C	A	0.000500036	27998	14	27984	63	1614825	5.32968e-11	2.32696e-11	1.09133	missense_variant	658	K/N	aaG/aaT	CM147642,COSV52886038,COSV52895397
STC-17-2	run2	17	40474427	C	A	0.000466319	23589	11	23578	66	1619231	1.49148e-08	7.27074e-12	1.34492	missense_variant	658	K/N	aaG/aaT	CM147642,COSV52886038,COSV52895397
ST-73-1	run1	17	40474427	C	G	0.000132393	113299	15	113284	45	6295447	1.29161e-13	1.72891e-11	1.04955	missense_variant	658	K/N	aaG/aaC	rs587777650,CM147642,COSV52886038,COSV52895397
STC-37-1	run2	17	40474427	C	G	0.00169737	15907	27	15880	32	1626947	1.46804e-38	0	1.82481	missense_variant	658	K/N	aaG/aaC	rs587777650,CM147642,COSV52886038,COSV52895397
STC-37-2	run2	17	40474427	C	G	0.000969723	18562	18	18544	41	1624283	3.72139e-21	0	1.64109	missense_variant	658	K/N	aaG/aaC	rs587777650,CM147642,COSV52886038,COSV52895397
STC-49-2	run2	17	40474428	T	A	0.00125017	7199	9	7190	232	1628077	1.60556e-06	1.27714e-08	1.18809	missense_variant	658	K/M	aAg/aTg	COSV52886492
STC-55-1	run2	17	40474428	T	C	0.00228785	4808	11	4797	483	1630217	3.67724e-07	6.67668e-10	1.15642	missense_variant	658	K/R	aAg/aGg	COSV52886492
STC-55-1	run3	17	40474428	T	C	0.0027328	19394	53	19341	2130	4950153	6.75223e-25	0	1.17327	missense_variant	658	K/R	aAg/aGg	COSV52886492
STC-55-2	run3	17	40474428	T	C	0.00463747	11213	52	11161	2131	4958333	5.43245e-35	0	1.34586	missense_variant	658	K/R	aAg/aGg	COSV52886492
ST-103-1	run4	17	40474428	T	C	0.00426141	32853	140	32713	849	4449403	9.99646e-129	0	1.43707	missense_variant	658	K/R	aAg/aGg	COSV52886492
ST-103-2	run4	17	40474428	T	C	0.00449081	28280	127	28153	862	4453963	2.30517e-119	0	1.47617	missense_variant	658	K/R	aAg/aGg	COSV52886492
STC-24-1	run2	17	40474429	T	+ATA	0.000352526	8510	3	8507	0	1605209	1.46606e-07	9.94488e-07	2.21651	inframe_insertion	657	Y/YY	-/TAT	COSV52891910
ST-69-1	run1	17	40474430	A	+TAG	6.82823e-05	175741	12	175729	0	6214519	1.8711e-19	5.55112e-16	1.61896	inframe_insertion	657	Y/YY	tat/taCTAt	COSV52891910
STC-39-2	run2	17	40474461	T	A	0.00102579	6824	7	6817	117	1705487	7.97228e-07	4.94565e-07	1.19252	missense_variant	647	N/I	aAc/aTc	rs770986654,COSV52882818
STC-39-1	run3	17	40474461	T	A	0.00114242	10504	12	10492	572	4969588	7.43756e-09	6.00808e-12	1.26919	missense_variant	647	N/I	aAc/aTc	rs770986654,COSV52882818
STC-39-2	run3	17	40474461	T	A	0.00118961	19334	23	19311	561	4960769	4.58401e-16	0	1.31218	missense_variant	647	N/I	aAc/aTc	rs770986654,COSV52882818
ST-111-2	run4	17	40474463	G	T	0.000554939	12614	7	12607	15	1107364	3.37423e-09	1.58173e-06	1.11579	missense_variant	646	N/K	aaC/aaA	CM147641
ST-100-2	run4	17	40474469	C	A	0.000688592	30497	21	30476	137	5451754	1.55329e-22	1.11022e-16	1.10903	missense_variant	644	Q/H	caG/caT	-
ST-57-1	run1	17	40474482	T	A	0.00168799	77607	131	77476	697	6215247	5.84858e-99	0	1.42131	missense_variant	640	Y/F	tAc/tTc	rs769031989,COSV52882807
ST-57-2	run1	17	40474482	T	A	0.00141819	11282	16	11266	812	6281457	5.78852e-12	0	1.38926	missense_variant	640	Y/F	tAc/tTc	rs769031989,COSV52882807
ST-81-2	run1	17	40474482	T	A	0.00071653	54429	39	54390	789	6238333	5.50112e-17	0	1.14537	missense_variant	640	Y/F	tAc/tTc	rs769031989,COSV52882807
STC-17-1	run2	17	40474482	T	A	0.000780823	25614	20	25594	130	1474565	1.90717e-12	2.81997e-14	1.01965	missense_variant	640	Y/F	tAc/tTc	rs769031989,COSV52882807
ST-92-1	run3	17	40474482	T	A	0.0121084	115787	1402	114385	1399	4732811	0	0	1.67158	missense_variant	640	Y/F	tAc/tTc	rs769031989,COSV52882807
ST-92-2	run3	17	40474482	T	A	0.0126208	81453	1028	80425	1773	4766771	0	0	1.7359	missense_variant	640	Y/F	tAc/tTc	rs769031989,COSV52882807
ST-100-2	run4	17	40474485	G	T	0.000700416	25699	18	25681	226	4537287	7.4618e-15	7.9603e-14	1.06978	missense_variant	639	P/Q	cCa/cAa	-
ST-25-2	run1	17	40475032	C	A	0.000333426	35990	12	35978	448	8762542	6.58185e-07	6.02854e-10	1.09171	missense_variant	626	K/N	aaG/aaT	COSV52892262
ST-20-1	run1	17	40475058	C	G	0.000199081	65300	13	65287	200	8570507	1.3309e-08	3.76621e-11	1.13272	missense_variant	618	G/R	Ggc/Cgc	COSV52882950
ST-20-2	run1	17	40475058	C	G	0.00023924	41799	10	41789	203	8594005	1.2353e-07	2.82182e-10	1.27816	missense_variant	618	G/R	Ggc/Cgc	COSV52882950
ST-22-1	run1	17	40475058	C	G	0.00043482	68994	30	68964	183	8566830	8.9715e-28	0	1.43611	missense_variant	618	G/R	Ggc/Cgc	COSV52882950
ST-69-1	run1	17	40475058	C	G	0.000373217	131291	49	131242	164	8504552	3.50585e-42	0	1.44456	missense_variant	618	G/R	Ggc/Cgc	COSV52882950
STC-8-1	run2	17	40475058	C	G	0.000469236	17049	8	17041	94	3211945	8.50853e-08	6.72837e-09	1.33085	missense_variant	618	G/R	Ggc/Cgc	COSV52882950
STC-11-2	run2	17	40475058	C	G	0.000440626	18156	8	18148	94	3210838	1.36786e-07	2.91429e-10	1.50727	missense_variant	618	G/R	Ggc/Cgc	COSV52882950
STC-47-1	run2	17	40475058	C	G	0.000294038	40811	12	40799	90	3188187	7.82136e-09	4.02267e-12	1.28461	missense_variant	618	G/R	Ggc/Cgc	COSV52882950
STC-11-1	run3	17	40475058	C	G	0.000287317	59168	17	59151	150	9930579	4.32803e-16	1.77636e-15	1.21733	missense_variant	618	G/R	Ggc/Cgc	COSV52882950
STC-11-2	run3	17	40475058	C	G	0.00028169	53250	15	53235	152	9936495	3.26091e-14	2.82441e-13	1.1779	missense_variant	618	G/R	Ggc/Cgc	COSV52882950
ST-75-1	run1	17	40475059	T	G	0.000181457	110219	20	110199	34	8488442	3.03052e-24	0	1.4217	synonymous_variant	617	G	ggA/ggC	-
ST-89-2	run3	17	40475060	C	-CTT	0.000318103	103740	33	103707	39	10089368	4.17377e-46	0	1.072	inframe_deletion	616-617	EG/G	gAAGga/gga	COSV52882850
STC-10-1	run2	17	40475064	C	A	0.000649562	15395	10	15385	130	3291754	1.57677e-09	4.34663e-08	1.0446	stop_gained	616	E/*	Gaa/Taa	-
ST-14-2	run1	17	40475068	G	C	0.00386332	133305	515	132790	630	8689791	0	0	1.64283	missense_variant	614	S/R	agC/agG	COSV52882793,COSV52882958
ST-52-1	run1	17	40475068	G	C	0.00153941	53267	82	53185	1063	8769396	1.25141e-58	0	1.7344	missense_variant	614	S/R	agC/agG	COSV52882793,COSV52882958
ST-52-2	run1	17	40475068	G	C	0.00115468	44168	51	44117	1094	8778464	4.4067e-31	0	1.40647	missense_variant	614	S/R	agC/agG	COSV52882793,COSV52882958
ST-56-1	run1	17	40475068	G	C	0.000524273	137333	72	137261	1073	8685320	1.22833e-22	0	1.39601	missense_variant	614	S/R	agC/agG	COSV52882793,COSV52882958
ST-60-1	run1	17	40475068	G	C	0.000729259	58964	43	58921	1102	8763660	5.48491e-19	0	1.51923	missense_variant	614	S/R	agC/agG	COSV52882793,COSV52882958
ST-60-2	run1	17	40475068	G	C	0.000460444	71670	33	71637	1112	8750944	1.02988e-09	0	1.1696	missense_variant	614	S/R	agC/agG	COSV52882793,COSV52882958
ST-73-1	run1	17	40475068	G	C	0.00117174	96438	113	96325	1032	8726256	1.87259e-68	0	1.5934	missense_variant	614	S/R	agC/agG	COSV52882793,COSV52882958
STC-43-1	run2	17	40475068	G	C	0.00873943	48859	427	48432	396	3238426	0	0	1.64838	missense_variant	614	S/R	agC/agG	COSV52882793,COSV52882958
STC-43-2	run2	17	40475068	G	C	0.0104964	23246	244	23002	579	3263856	0.000000000000000000000000000000000000000000000000000000000000000000000000000000000000000000000000000000000000000000000000000000000000000000000000000000000000000000000000000000000000000000000000000000000000000000000000000000000000000000000000000000000000000000000000000000000000000000000000000000000000000000000005023345655003	0	1.59386	missense_variant	614	S/R	agC/agG	COSV52882793,COSV52882958
STC-43-2	run3	17	40475068	G	C	0.0102438	77120	790	76330	623	10011484	0	0	1.60251	missense_variant	614	S/R	agC/agG	COSV52882793,COSV52882958
ST-73-0	run3	17	40475068	G	C	0.00129006	134102	173	133929	1240	9953885	6.51689e-106	0	1.3828	missense_variant	614	S/R	agC/agG	COSV52882793,COSV52882958
ST-107-1	run4	17	40475068	G	C	0.000529147	11339	6	11333	30	1306040	6.33711e-07	4.09693e-08	1.52192	missense_variant	614	S/R	agC/agG	COSV52882793,COSV52882958
ST-107-2	run4	17	40475068	G	C	0.00078883	12677	10	12667	26	1304706	1.37259e-12	1.22125e-15	1.82766	missense_variant	614	S/R	agC/agG	COSV52882793,COSV52882958
ST-81-1	run1	17	40475068	G	T	0.00149046	30863	46	30817	547	8792316	1.69172e-45	0	1.51949	missense_variant	614	S/R	agC/agA	COSV52882793,COSV52882958
ST-81-2	run1	17	40475068	G	T	0.0023139	66122	153	65969	440	8757164	8.81585e-182	0	1.56061	missense_variant	614	S/R	agC/agA	COSV52882793,COSV52882958
ST-2-2	run1	17	40475070	T	G	0.000470256	34024	16	34008	796	8831359	1.8516e-07	0	1.40158	missense_variant	614	S/R	Agc/Cgc	CM127247,COSV52888203
ST-3-2	run1	17	40475070	T	G	0.00112223	92673	104	92569	708	8772798	2.31553e-76	0	1.77844	missense_variant	614	S/R	Agc/Cgc	CM127247,COSV52888203
ST-4-2	run1	17	40475070	T	G	0.000435948	45877	20	45857	792	8819510	1.94029e-08	0	1.44881	missense_variant	614	S/R	Agc/Cgc	CM127247,COSV52888203
ST-5-1	run1	17	40475070	T	G	0.000744654	85946	64	85882	748	8779485	1.03624e-36	0	1.77976	missense_variant	614	S/R	Agc/Cgc	CM127247,COSV52888203
ST-5-2	run1	17	40475070	T	G	0.000700709	34251	24	34227	788	8831140	5.04766e-14	0	1.58528	missense_variant	614	S/R	Agc/Cgc	CM127247,COSV52888203
ST-6-1	run1	17	40475070	T	G	0.000350576	82721	29	82692	783	8782675	1.86059e-09	0	1.55795	missense_variant	614	S/R	Agc/Cgc	CM127247,COSV52888203
ST-6-2	run1	17	40475070	T	G	0.000407743	46598	19	46579	793	8818788	1.20558e-07	0	1.37812	missense_variant	614	S/R	Agc/Cgc	CM127247,COSV52888203
ST-7-1	run1	17	40475070	T	G	0.000534242	69257	37	69220	775	8796147	4.14302e-17	0	1.71299	missense_variant	614	S/R	Agc/Cgc	CM127247,COSV52888203
ST-7-2	run1	17	40475070	T	G	0.000879882	35232	31	35201	781	8830166	1.96679e-20	0	1.68268	missense_variant	614	S/R	Agc/Cgc	CM127247,COSV52888203
ST-8-1	run1	17	40475070	T	G	0.00105088	89449	94	89355	718	8776012	1.75658e-66	0	1.73318	missense_variant	614	S/R	Agc/Cgc	CM127247,COSV52888203
ST-8-2	run1	17	40475070	T	G	0.00151263	39666	60	39606	752	8825761	1.8474e-51	0	1.75153	missense_variant	614	S/R	Agc/Cgc	CM127247,COSV52888203
ST-21-1	run1	17	40475070	T	G	0.000313976	70069	22	70047	790	8795320	9.99087e-07	0	1.59837	missense_variant	614	S/R	Agc/Cgc	CM127247,COSV52888203
ST-66-1	run1	17	40475070	T	G	0.00026154	179705	47	179658	765	8685709	3.4274e-10	0	1.51829	missense_variant	614	S/R	Agc/Cgc	CM127247,COSV52888203
STC-18-1	run2	17	40475070	T	G	0.000513505	29211	15	29196	174	3321925	1.85463e-10	0	1.60681	missense_variant	614	S/R	Agc/Cgc	CM127247,COSV52888203
STC-34-2	run2	17	40475070	T	G	0.000357079	44808	16	44792	173	3306329	7.74551e-09	1.22125e-15	1.28147	missense_variant	614	S/R	Agc/Cgc	CM127247,COSV52888203
STC-40-1	run2	17	40475070	T	G	0.000969932	30930	30	30900	159	3320221	1.39504e-27	0	1.45549	missense_variant	614	S/R	Agc/Cgc	CM127247,COSV52888203
STC-40-2	run2	17	40475070	T	G	0.000762642	34092	26	34066	163	3317055	1.9645e-21	0	1.49361	missense_variant	614	S/R	Agc/Cgc	CM127247,COSV52888203
STC-34-1	run3	17	40475070	T	G	0.000277744	82810	23	82787	357	10141006	2.06999e-13	0	1.22203	missense_variant	614	S/R	Agc/Cgc	CM127247,COSV52888203
STC-40-1	run3	17	40475070	T	G	0.000848249	81344	69	81275	311	10142518	9.69572e-70	0	1.42357	missense_variant	614	S/R	Agc/Cgc	CM127247,COSV52888203
STC-40-2	run3	17	40475070	T	G	0.000726777	89436	65	89371	315	10134422	1.88455e-61	0	1.47434	missense_variant	614	S/R	Agc/Cgc	CM127247,COSV52888203
STC-64-1	run3	17	40475070	T	G	0.000198723	80514	16	80498	364	10143295	9.6918e-08	3.04801e-12	1.0554	missense_variant	614	S/R	Agc/Cgc	CM127247,COSV52888203
ST-89-2	run3	17	40475092	G	-A	0.000368272	105900	39	105861	1436	10260327	1.60672e-07	0	1.15902	frameshift_variant	606	F/X	tTc/tc	-
ST-93-1	run3	17	40475094	A	-G	0.000268076	52224	14	52210	218	10015671	3.5695e-11	1.18794e-14	1.34095	frameshift_variant	605	T/X	acC/ac	-
ST-94-1	run3	17	40475094	A	-G	0.000221864	49580	11	49569	221	10018312	3.14461e-08	1.68975e-11	1.31017	frameshift_variant	605	T/X	acC/ac	-
ST-90-1	run3	17	40475108	T	G	0.000230197	86882	20	86862	607	10052180	8.66988e-07	2.66454e-14	1.02108	missense_variant	601	K/T	aAg/aCg	-
ST-10-2	run1	17	40475136	C	A	0.000375206	26652	10	26642	133	8643326	3.70502e-11	2.32752e-08	1.07409	stop_gained	592	E/*	Gag/Tag	-
ST-85-2	run1	17	40475136	C	A	0.000238268	79742	19	79723	124	8590245	1.44487e-16	1.33671e-13	1.01754	stop_gained	592	E/*	Gag/Tag	-
ST-94-2	run3	17	40475137	C	-T	0.000357665	64306	23	64283	896	10202913	4.14945e-08	0	1.29399	frameshift_variant	591	K/X	aAg/ag	CM1111875
ST-10-2	run1	17	40475142	T	G	0.000336461	26749	9	26740	95	8636231	5.37587e-11	5.82304e-10	1.34489	missense_variant	590	S/R	Agt/Cgt	-
