# Supplementary material for: High prevalence of low-allele-fraction somatic mutations in STAT3 in peripheral blood CD8+ cells in multiple sclerosis patients and controls
Source: PLoS One. 2022 Nov 28;17(11):e0278245. doi: 10.1371/journal.pone.0278245 (PMC9704626; doi:10.1371/journal.pone.0278245)
Supplement: S5 Table — (XLSX) [file pone.0278245.s008.xlsx]

## Sheet: Taul1
Suppl Table S2. Discovered STAT3 somatic mutations in 94 multiple sclerosis (MS) patients and 99 controls (ctrl) using double-positive (double+) and single-positive (single+) criteria.
Mutation	exon	COSMIC/OMIM	CADD	MS (n)	MS (n)	MS (n)	Ctrl (n)	Ctrl (n)	Ctrl (n)
			score
				double+	single+	total	double+	single+	total
S590R	20	n.a.	26.1	0	1	1	0	0	0
K591X	20	n.a.	33	0	1	1	0	0	0
E592*	20	n.a.	44	0	1	1	0	1	1
K601T	20	n.a.	24.8	0	1	1	0	0	0
T605X	20	n.a.	31	0	2	2	0	0	0
F606X	20	n.a.	33	0	1	1	0	0	0
S614R	20	COSV52888203	29.4	6	3	9	2	3	5
E616*	20	n.a.	43	0	0	0	0	1	1
E616del	20	COSV52882850	22.9	0	1	1	0	0	0
G617G	20	n.a.	12	0	1	1	0	0	0
G618R	20	COSV52882950	32	0	1	1	1	3	4
P639Q	21	n.a.	26.4	0	1	1	0	0	0
Y640F	21	COSV52882807	23.8	2	1	3	0	1	1
Q644H	21	n.a.	23.7	0	1	1	0	0	0
N646K	21	OMIM #615952	23.3	0	1	1	0	0	0
N647I	21	COSV52882818	23.7	0	0	0	1	0	1
Y657dup	21	COSV52891910	21.9	0	1	1	0	1	1
K658N	21	COSV52886038 OMIM #615952	26.4	0	1	1	2	0	2
K658M	21	COSM1166797	28.8	0	0	0	0	1	1
K658R	21	COSV52886492	25	1	0	1	1	0	1
I659L	21	COSV52891525	24.4	0	2	2	0	0	0
D661Y	21	COSV52882933	25.3	3	1	4	3	2	5
D661V	21	COSV52886283	24.4	0	1	1	3	0	3
L666V	21	n.a.	25.3	0	1	1	0	0	0
V671L	21	n.a.	24	1	0	1	0	0	0
E690*	21	n.a.	38	0	1	1	0	0	0
Total				13	25	38	13	13	26
