# Supplementary material for: High prevalence of low-allele-fraction somatic mutations in STAT3 in peripheral blood CD8+ cells in multiple sclerosis patients and controls
Source: PLoS One. 2022 Nov 28;17(11):e0278245. doi: 10.1371/journal.pone.0278245 (PMC9704626; doi:10.1371/journal.pone.0278245)
Supplement: S7 Table — (XLSX) [file pone.0278245.s010.xlsx]

## Sheet: Taul1
ID	Status	Age	Sex (F = female, M = male)	mutation 1 = positive, 0 = negative	DMT (Disease Modifying Treatment) during sampling	HLADRB1*15:01 (1 = positive, 0 = negative)	BMI (body mass index)	Smoking (0 = never, 1 = quit before sampling, 2 = active)	Sampling month	RR/SPMS/PPMS	Duration from diagnosis to sampling (months, 0 if sampling before diagnosis)	EDSS (Expanded disability status scale)	CSF OCB (oligoclonal bands)	CSF Leucocytes	CSF Protein	IgG-index	MRI Barkhof 1-4	Hb	B-Eryt	B-Thromb	B-Leuc	B-Neut	B-Lymph	B-Mono	ALT	ESR	P-CRP
C50	case	55	M	1		1	20	0	10	RR	0	2.5	1	3	569	0.73	2	138	4.56	177	5	2.81	1.24	0.65	23	5	10
ST92	case	53	M	1		1	24.8	2	6	RR	0	2	1	2	277	1.18	4	151	4.64	216	6.5	3.64	2.21	0.49	18	7	<3
ST93	case	53	M	1		1	?	1	10	SPMS	171	6	1	1	358	1.03	4	146	4.8	232	4.9	2.52	1.71	0.51	19	?	<3
ST89	case	50	F	1		0	20.4	1	1	RR	0	2.5	1	2	434	1.11	4	126	4.64	300	4.8	3.15	1.31	0.45	17	5	<3
ST81	case	28	F	1		1	33	0	9	RR	0	1	1	28	222	1.76	4	136	4.47	242	5.4	1.24	1.37	0.59	24	9	4
ST9	case	48	F	1		0	23.1	0	5	RR	0	2	1	2	263	0.79	4	131	4.34	252	2.8	1.05	1.36	0.28	24	?	?
ST13	case	51	M	1	glatiramer	0	23.9	2	4	RR	5	1	1	11	416	0.73	4	158	5.35	249	7.2	3.15	3.3	0.7	32	?	<3
ST107	case	67	M	1	teriflunomide	0	26.8	0	11	SPMS	200	3	1	4	347	1.44	4	146	4.75	178	5	1.8	2.64	0.29	16	6	<5
ST110	case	63	M	1		0	25	?	11	SPMS	408	5	1	66	913	1.1	4	145	4.9	183	6.8	2.09	2.11	0.33	6	5	<5
ST111	case	68	M	1		1	27.5	1	11/21'	SPMS	288	3	1	25	541	1.06	4	141	4.42	241	7.7	3.34	2.36	0.47	32	8	<3
ST68	case	33	M	1	natalizumab	0	22.8	2	4	RR	15	1	1	62	648	1.1	4	129	4.44	242	10.2	2.98	5.59	0.82	38	7	<3
ST75	case	47	F	1	IFNB	1	26	?	4	RR	0	2.5	1	1	392	0.73	3	130	4.67	333	7.9	3.36	2.91	0.7	34	10	5
ST69	case	53	F	1	natalizumab	1	25.1	0	4	RR	96	6.5	1	1	272	1.18	4	142	4.75	248	5	2.06	1.91	0.44	45	8	<3
ST1	case	53	F	1	IFNB	0	23.4	0	2	SPMS	36	4	1	2	240	0.69	4	131	4.43	328	6.2	3.1	1.58	1.12	15	10	<3
ST71	case	30	F	1	natalizumab	0	26.7	?	4	RR	36	1	1	7	289	1.33	4	130	4.22	251	8.5	3.5	3.84	0.83	54	?	5
ST73	case	57	F	1	azathioprine	1	29.4	0	5	RR	444	2.5	1	?	?	?	4	137	4.32	243	3.7	2.14	1.07	0.39	25	9	<3
ST100	case	41	F	1		?	27	0	9	RR	172	2	1	14	293	0.58	3	145	5	342	7.4	5	1.5	0.71	17	2	<3
ST103	case	42	F	1		1	?	1	2	RR	0	1	1	3	198	0.65	3	139	4.77	246	9	5.71	2	0.73	16	?	?
ST94	case	34	F	1		1	22.6	0	10	RR	0	0	1	2	300	0.53	2	143	4.89	212	6.1	3.28	1.96	0.62	10	2	<3
ST90	case	30	F	1		0	29.8	2	4	RR	0	2	1	22	572	0.86	1	135	4.4	351	5	2.09	2.15	0.5	6	13	<3
ST52	case	36	M	1		0	26.3	2	3	RR	1	1	1	15	486	0.89	4	136	4.59	258	5.4	4.29	2.69	0.64	20	2	5
ST56	case	59	F	1		0	30.5	2	6	PPMS	6	2	1	18	751	2.1	4	155	4.79	164	5.4	2.9	1.71	0.58	18	15	<3
ST60	case	52	F	1	IFNB	1	22	0	3	RR	360	2.5	1	?	?	?	4	147	4.49	246	7.1	3.46	0.76	0.46	26	8	<3
ST66	case	34	F	1	IFNB	1	23	0	5	RR	72	2	1	13	384	?	4	132	4.22	203	3.6	1.36	0.84	0.38	22	?	<3
ST57	case	39	F	1		0	37.6	0	12	RR	3	1.5	1	4	223	0.37	3	117	4.78	343	6.7	3.98	3.27	0.53	27	6	<3
C30	case	43	F	1		0	23.5	2	1	RR	0	2.5	1	1	530	0.74	4	134	4.27	301	6.9	5.87	2.53	0.78	31	5	<3
ST95	case	33	M	0		0	?	2	10	RR	0	2	1	4	325	0.68	4	157	4.88	231	6.3	4.22	1.89	0.74	29	9	5
ST96	case	31	F	0		1	21.4	0	1	RR	0	1	1	11	485	0.67	2	152	4.7	305	8.3	3.67	2.225	0.37	86	19	<3
ST82	case	21	F	0		1	27	0	10	RR	0	2	1	25	499	1.77	4	141	4.67	192	6.1	2.83	0.86	0.76	11	?	<3
ST55	case	33	F	0		1	29.4	0	5	RR	0	1	1	12	257	0.63	4	146	4.91	302	10.6	4.63	3.13	0.81	25	16	<3
ST58	case	37	F	0		1	23.9	0	2	RR	0	0	1	11	232	1.14	4	130	4.75	303	9.2	?	?	?	25	5	<3
ST59	case	39	F	0		1	36.7	2	2	RR	0	2.5	1	2	409	0.57	4	152	4.96	250	11.2	7.7	2.69	0.65	30	2	<3
ST45	case	31	M	0		1	23.9	0	6	RR	0	1	1	0	396	0.6	3	135	4.43	249	7.1	2.73	3.44	0.74	36	5	<3
ST46	case	22	F	0		0	?	0	4	RR	0	2	1	2	212	0.55	4	129	4.51	247	6.5	3.17	3.21	0.64	12	2	<3
ST47	case	34	F	0		1	29.1	2	5	RR	0	1.5	1	9	250	0.84	3	151	4.82	346	6.4	3.55	2	0.45	11	5	<3
ST49	case	35	F	0		1	26	1	8	RR	0	2	1	2	323	0.71	4	123	4.96	195	5.5	3.24	1.36	0.32	37	26	<3
ST50	case	26	F	0		0	?	0	10	RR	0	1	1	7	244	1.46	2	128	4.26	253	7.8	3.09	3.34	0.62	17	?	4
ST40	case	28	F	0		0	17.6	1	1	RR	0	2	1	6	255	0.61	4	126	3.91	202	6.4	1.96	3.44	0.59	13	5	<3
ST34	case	40	M	0		0	28.4	0	3	RR	0	4.5	1	9	636	0.63	4	158	5.18	188	6.7	3.81	1.66	0.88	26	2	<3
ST35	case	31	M	0		1	30.5	1	2	RR	0.5	3	1	5	336	0.79	4	158	4.98	303	7.7	3.22	1.95	0.52	59	?	<3
ST37	case	25	F	0		1	?	0	3	RR	0	1	1	14	294	0.56	2	132	4.38	217	7.6	4.88	2.01	0.59	16	?	<3
ST38	case	22	F	0		0	23.4	0	1	RR	0	1	1	3	249	1.25	4	135	4.61	356	8.6	6.14	2.44	0.39	11	12	9
ST27	case	38	M	0		0	25.2	0	8	RR	0	2	0	4	443	0.56	3	147	4.95	320	7.3	4.44	1.79	0.58	26	5	<3
ST28	case	26	F	0		1	?	1	8	RR	0	2	1	88	355	2.5	1	125	4.4	503	8.1	?	?	?	18	?	7
ST29	case	33	M	0		0	?	0	6	RR	0	2	1	9	282	2.14	4	148	5.03	275	4.9	2.43	1.58	0.47	103	?	<3
ST30	case	27	M	0		0	?	0	6	RR	0	0	1	3	279	1.1	3	156	5.4	210	5	2.67	2.3	0.4	70	2	<3
ST31	case	25	F	0		1	?	0	5	RR	0	1	1	32	460	2.24	4	128	4.56	318	9.7	6.05	2.47	0.97	46	10	<3
CC2	case	34	F	0		1	25.9	1	9	RR	0	3	1	4	349	1.12	4	155	4.75	215	11.9	3.02	2.11	0.48	20	2	<3
C28	case	26	F	0		0	21.5	2	9	RR	0	0	1	12	287	2.51	3	129	4.55	311	6	4.09	2.58	0.57	9	11	<3
C32	case	30	F	0		1	?	0	9	RR	0	0	1	6	574	0.6	3	144	4.74	319	8.4	5.59	2.03	0.54	11	2	<3
C10	case	25	F	0		0	?	1	10	RR	0	0	1	2	298	0.77	4	122	3.83	273	6.5	2.91	2.67	0.67	13	6	<3
C18	case	30	F	0		1	28.7	2	9	RR	0	2	1	3	275	2.24	4	129	4.42	305	5.2	3.16	1.58	0.36	8	?	5
CC16	case	31	F	0		0	?	?	11	RR	0	1	1	29	258	1.72	4	142	4.78	264	8.3	4.14	3.33	0.52	17	9	7
CC6	case	24	F	0		1	23	0	5	RR	0	1	1	3	372	1.12	4	145	4.84	318	5.3	2.74	1.69	0.73	18	5	<3
ST53	case	22	F	0		0	17.2	1	5	RR	0	2	1	21	321	0.97	3	139	4.67	242	6.9	4.21	1.6	0.45	8	5	<3
C20	case	27	F	0		0	20.6	1	9	RR	0	3	1	3	264	1.33	4	140	4.88	254	9.8	5.72	2.57	0.53	6	2	7
C24	case	32	F	0		1	19.1	1	1	RR	?	1.5	1	3	243	?	4	127	4.07	244	5.9	3.18	2.04	0.47	17	5	<3
C44	case	34	F	0		0	22.7	0	11	RR	?	4.5	1	8	371	0.84	4	138	4.62	289	6.4	4.63	2.51	0.51	17	5	<3
C46	case	30	M	0		0	24.3	?	9	RR	0	3.5	1	66	598	?	4	148	5.01	240	6.7	4.28	1.65	0.64	19	5	<3
C52	case	42	F	0		1	36.3	0	10	RR	?	0	1	13	352	1.52	4	140	4.64	368	8	4.78	2.58	0.45	24	?	3
CC12	case	37	F	0		1	25.8	1	5	RR	?	2	1	0	235	0.58	4	122	4	338	7.1	3.7	1.9	0.6	14	?	4
ST32	case	27	F	0		1	30.5	2	5	RR	0	2.5	1	15	348	?	2	138	4.31	288	7.1	5.94	2.29	0.64	63	?	<3
ST33	case	36	F	0		1	30.7	0	3	RR	0	1	1	10	446	?	4	142	4.47	272	10.4	5.85	1.69	0.65	19	5	<3
ST39	case	37	F	0		1	22.5	0	1	PPMS	?	1.5	1	1	554	0.86	4	146	4.7	253	6.4	2.05	1.53	0.54	17	?	<3
ST41	case	42	F	0		0	26	0	9	PPMS	0	4.5	1	0	130	0.7	2	138	4.22	269	8.1	5.62	1.93	0.62	20	?	<3
ST42	case	37	M	0		1	24.8	0	9	RR	0	0	1	6	626	0.73	4	146	4.65	268	5.2	2.73	1.91	0.48	47	2	<3
ST51	case	53	F	0		0	22.8	0	5	RR	0	1	1	9	334	0.93	3	140	4.74	272	5.4	3.19	1.56	0.55	12	5	<3
ST54	case	49	F	0		0	25	?	12	PPMS	0	2.5	1	1	323	0.8	4	141	4.78	268	6.3	3.96	1.77	0.41	9	8	6
ST61	case	45	M	0		0	36.7	1	3	RR	0	0	1	7	557	0.65	4	155	5.24	299	8.4	?	?	?	43	7	<3
ST62	case	46	F	0		0	32	1	4	RR	?	2	1	7	415	0.58	4	140	4.98	276	5.5	3.06	1.87	0.6	35	8	7
ST63	case	44	F	0		0	19.7	2	5	RR	86	2.5	1	3	344	0.73	3	137	4.35	263	10.7	6.98	2.91	0.65	18	5	<3
ST64	case	51	F	0		0	23	0	5	RR	200	2	1	?	?	?	3	?	?	?	?	?	?	?	?	?	?
ST65	case	52	M	0		1	23.5	1	9	RR	0	2.5	1	18	396	1.32	3	132	4.28	292	5.8	1.88	2.95	0.66	24	4	<3
ST67	case	38	F	0		0	27.2	0	9	RR	14	6.5	1	8	430	0.91	4	110	4.34	287	9.4	4.72	3.78	0.69	13	5	<3
ST70	case	39	M	0	natalizumab	1	22.3	2	4	RR	48	4	1	9	367	1.99	4	153	4.96	252	12.6	6.23	4.61	0.92	31	2	<3
ST41	case	55	F	0	glatiramer	1	30.3	0	5	SPMS	192	6	1	?	?	?	4	156	4.78	176	4.2	2.42	1.39	0.42	97	10	<5
ST74	case	23	F	0	IFNB	0	31	2	6	RR	0	2	1	2	146	0.73	4	128	4.57	440	7.6	4.67	2.71	0.74	21	5	14
ST76	case	47	F	0		0	25	0	4	RR	96	1	1	9	373	2.62	2	129	4.46	328	7.6	4.53	2.1	0.46	27	10	<3
ST77	case	56	F	0	natalizumab	1	24	0	11	RR	180	6	1	?	?	?	4	?	?	?	?	?	?	?	?	?	?
ST78	case	33	F	0	glatiramer	1	19.8	1	12	RR	192	2	1	?	?	?	4	124	3.95	300	5.9	2.74	2.56	0.4	13	2	<3
ST79	case	35	F	0		1	23.7	2	2	RR	27	2	1	16	287	0.79	4	127	3.89	422	9.3	4.65	3.13	1.29	20	25	14
ST80	case	42	F	0		1	31.2	0	3	RR	6	6	1	0	165	1.43	2	143	4.58	230	14.9	10.39	2.97	1.5	14	5	<3
ST88	case	46	F	0	azathioprine	0	29.4	0	9	SPMS	108	6.5	1	1	301	0.64	1	139	4.68	577	7.3	5.04	1.49	0.66	12	5	31
ST91	case	29	F	0		1	18.3	2	8	RR	0	2.5	1	13	292	1.36	3	139	4.29	229	7.8	4.74	1.87	0.49	27	10	<3
ST97	case	50	F	0		1	25.8	0	2	RR	0	2.5	1	7	521	1.06	3	150	4.85	284	9.9	6.89	1.9	0.85	21	2	<3
ST98	case	51	M	0		?	23	2	2	SPMS	137	6	1	1	485	0.45	4	148	4.64	153	3.4	1.77	1.76	0.51	62	?	<3
ST99	case	50	F	0		?	38	0	2	RR	134	2	1	1	296	0.69	4	134	4.73	339	7.2	4.87	1.83	1.1	14	?	4
ST101	case	37	F	0		0	23	0	9	RR	84	3	1	2	273	1.1	3	144	4.288	317	6.9	5.75	0.71	0.39	22	?	<4
ST102	case	56	M	0		?	27	0	10	RR	96	1	1	5	548	1.03	3	146	4.69	230	7.8	2.41	2.56	0.66	25	5	<3
ST104	case	49	M	0		0	23.8	1	8	RR	?	0	1	0	389	0.56	4	154	4.9	312	8.5	?	?	?	26	5	5
ST105	case	42	F	0		0	?	1	2	RR	?	0	1	2	326	1.86	2	131	4.35	206	6.9	?	?	?	?	5	<3
ST108	case	60	M	0	glatiramer	1	25	0	11	SPMS	288	6	1	?	?	?	4	137	4.52	273	4.8	1.75	1.18	0.34	18	3	<3
ST109	case	58	M	0	teriflunomide	0	22.6	0	11	SPMS	144	2	1	8	437	1.1	2	137	4.36	236	3.4	1.14	1.37	0.67	27	2	<3
ST112	case	44	M	0		1	23	0	12	RR	36	2	1	9	528	0.84	4	149	5.26	324	5.1	3.38	0.95	0.56	23	?	<3
